# Supplementary material for: Short-Term Effects of Strengthening Exercises of the Lower Limb Rehabilitation Protocol on Pain, Stiffness, Physical Function, and Body Mass Index among Knee Osteoarthritis Participants Who Were Overweight or Obese: A Clinical Trial
Source: ScientificWorldJournal. 2021 Dec 22;2021:6672274. doi: 10.1155/2021/6672274 (PMC8716196; doi:10.1155/2021/6672274)
Supplement: Supplementary Materials — Additional File 1: trial protocol. Additional File 2: CONSORT 2010 checklist. Additional File 3: CONSORT 2010 flow diagram. [file 6672274.f1.zip]

Archive with 3 entries (3 files):
- 6672274.f1/Additional file 1-Trial Protocol.pdf
- 6672274.f1/Additional file 2-CONSORT 2010 checklist.doc
- 6672274.f1/Additional file 3-CONSORT-2010-Flow-Diagram.doc
